# Supplementary material for: Perceived Health Benefits in Vestibular Schwannoma Patients with Long-Term Postoperative Headache: Insights from Personality Traits and Pain Coping—A Cross-Sectional Study
Source: J Pers Med. 2024 Jan 8;14(1):75. doi: 10.3390/jpm14010075 (PMC10817612; doi:10.3390/jpm14010075)
Supplement: Supplementary file 1 [file jpm-14-00075-s001.zip]

Archive with 1 entries (1 files):
- jpm-2787651-supplementary.pdf
